# Supplementary material for: Identification of BRCA2 Likely Germline Pathogenic Variants in Patients with Multiple Primary Lung Adenocarcinomas
Source: Oncol Res. 2026 May 21;34(6):15. doi: 10.32604/or.2026.078309 (PMC13223183; doi:10.32604/or.2026.078309)
Supplement: Supplementary file 1 [file OncolRes-34-78309-s001.zip]

Archive with 1 entries (1 files):
- TSP_OR_78309-s001.docx
